# Supplementary material for: A Core Metabolome Response of Maize Leaves Subjected to Long-Duration Abiotic Stresses
Source: Metabolites. 2021 Nov 22;11(11):797. doi: 10.3390/metabo11110797 (PMC8625080; doi:10.3390/metabo11110797)
Supplement: Supplementary file 1 [file metabolites-11-00797-s001.zip]

Archive with 1 entries (1 files):
- metabolites-1410411-supplementary.pdf
